# Supplementary material for: KCNK1 promotes proliferation and metastasis of breast cancer cells by activating lactate dehydrogenase A (LDHA) and up-regulating H3K18 lactylation
Source: PLoS Biol. 2024 Jun 21;22(6):e3002666. doi: 10.1371/journal.pbio.3002666 (PMC11192366; doi:10.1371/journal.pbio.3002666)
Supplement: S1 Data — (XLSX) [file pbio.3002666.s003.xlsx]

## Sheet: fig 1a
Fig 1a. The expression of KCNK1 in normal breast tissues and breast cancer tissues in GSE42568 and GSE65194.
GSE42568			GSE65194
Normal Breast	Breast Cancer		Normal Breast	Breast Cancer
7.04464	8.60054		6.77541	10.6241
5.41451	9.54329		6.1359	10.6111
5.99687	8.80618		7.61558	12.0152
6.88171	9.51888		8.50285	12.1396
5.24626	9.58913		6.94296	10.9203
5.38756	8.35146		7.88298	9.65176
5.26212	4.68615		7.37688	10.7473
5.07986	8.81906		7.1085	3.53712
5.34789	9.18417		6.84131	3.16863
6.97683	9.78344		6.96746	9.28202
7.25274	10.9453		6.06226	6.96234
5.43369	10.4954			10.2947
5.79758	9.87784			10.0191
5.05269	8.16324			9.93102
3.87523	9.92824			9.77431
3.85392	9.2714			9.71715
5.13637	8.7493			10.4719
	8.43595			10.4733
	6.17033			9.60839
	8.33125			12.2301
	6.11299			12.3144
	8.85803			10.4849
	10.6362			10.4759
	9.54198			9.63987
	7.55603			9.62867
	8.69755			9.37065
	9.64148			9.20842
	5.05269			11.8018
	6.49677			10.4366
	9.63676			10.4033
	8.60904			10.3094
	8.01985			10.3835
	6.8452			9.89673
	8.98315			10.2976
	9.15582			10.7159
	8.7519			9.77727
	9.744			11.5012
	10.2136			11.2143
	6.6316			10.8799
	3.85392			11.2688
	11.4457			11.1999
	8.47791			8.94082
	10.9408			7.12176
	5.9035			9.85585
	5.69035			9.38858
	8.50817			9.36839
	7.38249			11.5489
	5.6926			10.3867
	5.41873			10.1204
	4.35299			9.87593
	9.04126			11.1117
	8.14526			9.78692
	7.81597			9.15871
	8.22044			9.24134
	5.05269			8.36062
	11.0264			11.1894
	8.21779			10.0701
	10.487			9.20732
	4.63325			10.6438
	5.95713			10.6304
	9.77664			10.549
	7.67858			9.47598
	8.445			9.62066
	10.1957			9.44951
	3.85514			10.1034
	10.77			10.1002
	7.45128			10.031
	9.70721			4.79845
	9.96766			9.15154
	10.5803			10.7289
	8.74904			10.9156
	6.08214			9.80039
	6.83666			10.0256
	9.84816			10.2519
	9.10118			10.706
	8.42768			10.542
	5.05269			9.844
	7.26459			9.9123
	7.81597			10.1167
	6.60595			10.8695
	9.51481			9.65024
	7.52648			10.8866
	7.50105			9.74383
	10.579			11.3592
	9.50489			8.75274
	8.87289			8.63227
	6.96991			9.23109
	7.47726			11.1547
	7.39549			4.48
	4.46455			5.08487
	8.17202			9.53908
	9.26406			10.7723
	10.0237			9.96701
	7.01268			5.68707
	8.64471			10.2329
	5.05269			8.27189
	10.282			10.5211
	8.99822			9.19447
	9.69412			9.72515
	7.21677			9.07154
	8.75783			8.77635
	8.04838			7.21837
	4.93972			10.6526
	9.44466			9.66741
				9.28476
				6.82765
				11.0979
				8.59352
				10.7249
				8.69074
				11.0593
				5.80427
				8.49069
				10.9422
				8.11622
				9.90306
				8.08942
				8.33116
				8.63981
				9.42888
				6.22234
				4.44724
				10.231
				11.7266
				3.37498
				10.6726
				10.0567
				3.68192
				6.33802
				9.71602
				9.69911
				11.6669
				11.0287
				11.3134
				9.0655
				10.7248
				11.076
				11.0051
				10.5574
				10.5381
				11.7006
				11.1961
				11.9236
				10.5183
				7.46117
				5.04409
				9.70411
				10.1398
				10.5789
				10.1109
				11.3406
				10.5163
				10.7849

## Sheet: fig 1b
Fig 1b. Effects of high KCNK1 expression on clinical stages and lymph node metastasis in breast cancer patients in GSE42568.
GSE42568				GSE42568
N	I	II+III		N	N0	N1-3
7.25274	8.80618	8.81906		7.25274	8.80618	8.60054
7.04464	6.17033	6.8452		7.04464	9.58913	9.54329
6.97683	6.11299	9.744		6.97683	4.68615	9.51888
6.88171	3.85392	8.47791		6.88171	8.81906	8.35146
5.99687	5.41873	5.9035		5.99687	9.18417	9.78344
5.79758	6.60595	5.69035		5.79758	10.9453	10.4954
5.43369	9.50489	7.38249		5.43369	6.17033	9.87784
5.41452	3.85514	5.6926		5.41452	6.11299	8.16324
5.38756	7.52648	4.35299		5.38756	7.55603	9.92824
5.34789	7.47726	7.81597		5.34789	9.64148	9.2714
5.26212	8.75783	5.95713		5.26212	6.8452	8.7493
5.24626		6.08214		5.24626	8.7519	8.43595
5.13637		9.84816		5.13637	9.744	8.33125
5.07986		8.42768		5.07986	3.85392	8.85803
5.05269		7.26459		5.05269	8.47791	10.6362
3.87523		7.81597		3.87523	5.9035	9.54198
3.85392		9.51481		3.85392	5.69035	8.69755
		7.50105			7.38249	5.05269
		10.579			5.6926	6.49677
		8.17202			5.41873	9.63676
		7.01268			4.35299	8.60904
		8.64471			7.81597	8.01985
		8.99822			5.05269	8.98315
		8.60054			5.95713	9.15582
		9.54329			7.67858	10.2136
		9.78344			7.45128	6.6316
		9.92824			9.70721	11.4457
		10.6362			6.08214	10.9408
		6.49677			6.83666	8.50817
		9.04126			9.84816	9.04126
		8.14526			8.42768	8.14526
		10.487			7.26459	8.22044
		9.77664			7.81597	11.0264
		8.74904			6.60595	8.21779
		6.96991			9.51481	10.487
		9.26406			7.50105	4.63325
		7.21677			10.579	9.77664
		8.04838			9.50489	8.445
		4.93972			8.87289	10.1957
		9.44466			4.46455	3.85514
		9.58913			8.17202	10.77
		4.68615			7.01268	9.96766
		9.18417			8.64471	10.5803
		10.9453			5.05269	8.74904
		7.55603			8.99822	9.10118
		9.64148				5.05269
		8.7519				7.52648
		5.05269				6.96991
		7.67858				7.47726
		7.45128				7.39549
		9.70721				9.26406
		6.83666				10.0237
		8.87289				10.282
		4.46455				9.69412
		5.05269				7.21677
		9.51888				8.75783
		8.35146				8.04838
		10.4954				4.93972
		9.87784				9.44466
		8.16324
		9.2714
		8.7493
		8.43595
		8.33125
		8.85803
		9.54198
		8.69755
		5.05269
		9.63676
		8.60904
		8.01985
		8.98315
		9.15582
		10.2136
		6.6316
		11.4457
		10.9408
		8.50817
		8.22044
		11.0264
		8.21779
		4.63325
		8.445
		10.1957
		10.77
		9.96766
		10.5803
		9.10118
		5.05269
		7.39549
		10.0237
		10.282
		9.69412

## Sheet: fig 1c
Fig 1c. Kaplan_Meier analysis showed the effect of high KCNK1 expression on the overall survival and relapse-free survival of breast cancer patients in the GSE42568.
GSE42568				GSE42568
OS				RFS
Months	KCNK1_Low	KCNK1_High		Months	KCNK1_Low	KCNK1_High
88	0			88	0
98	0			98	0
70	1			70	1
75	0			75	0
33	0			33	0
71	0			71	0
31	1			21	1
28	1			28	1
73	0			73	0
78	0			66	1
90	0			90	0
41	0			41	0
97	0			97	0
91	0			91	0
97	0			97	0
67	0			12	1
76	0			76	0
32	0			32	0
101	0			101	0
99	0			20	1
18	1			14	1
45	1			33	1
56	0			56	0
92	0			92	0
56	0			56	0
74	0			74	0
98	0			98	0
62	0			62	1
93	0			85	1
16	0			10	1
83	0			83	0
68	0			68	0
79	0			79	0
88	0			3	1
54	0			54	0
60	0			60	0
76	1			76	1
83	0			83	0
35		1		15		1
70		0		70		0
74		0		74		0
26		1		12		1
73		0		73		0
31		0		21		1
13		1		13		1
5		1		5		1
10		1		8		1
74		0		74		0
41		1		7		1
18		1		18		1
81		0		81		0
94		0		94		0
101		0		101		0
5		1		5		1
67		1		15		1
57		1		41		1
36		1		9		1
62		1		30		1
18		0		18		0
100		0		40		1
100		0		100		0
82		0		82		0
18		1		18		1
14		0		14		0
92		0		80		1
87		0		87		0
85		0		85		0
12		1		12		1
39		1		39		1
82		1		69		1
86		0		86		0
82		0		82		0
99		0		99		0
88		0		88		0
99		0		99		0
58		1		14		1
81		0		81		0
25		1		25		1
74		0		74		0
30		1		19		1
75		0		75		0
97		0		21		1
44		1		44		1
86		0		86		0
62		0		62		0
14		1		12		1
77		0		77		0
91		0		12		1
41		1		41		1
64		1		25		1
85		0		85		0
47		1		24		1
82		0		82		0
93		0		93		0
92		0		92		0
16		1		11		1
90		0		90		0
65		0		65		0
97		0		55		1
35		1		14		1
6		1		4		1
37		1		37		1
31		1		15		1
98		0		98		0

## Sheet: fig 1d
Fig 1d. The expression of KCNK1 was detected by immunohistochemistry in 174 breast cancer tissues and 27 normal breast tissues.
	KCNK1-Low	KCNK1-High
Normal Breast	85.19	14.81
Breast Cancer	63.22	36.78

## Sheet: fig 1e
Fig 1e. The effect of high KCNK1 expression on the overall survival of breast cancer patients.
Months	KCNK1_Low	KCNK1_High
101	0
124	0
80	0
83	0
73	0
100	0
106	0
73	0
106	0
50	0
53	0
76	0
78	0
13	1
48	0
51	0
65	0
68	0
70	0
80	0
81	0
85	0
111	0
47	0
96	0
103	0
42	1
46	0
49	0
51	0
52	0
55	0
72	0
102	0
10	0
52	1
56	1
94	0
17	1
23	0
33	1
51	0
66	0
67	0
74	0
77	0
81	0
100	0
104	0
32	1
52	0
58	0
64	0
87	0
103	0
8	0
11	0
19	1
38	1
41	0
45	0
45	0
51	1
51	1
56	0
57	0
57	1
67	0
72	0
78	0
97	0
101	0
110	0
113	0
115	0
3	1
7	0
28	1
35	0
70	1
83	0
5	1
12	0
13	0
14	1
15	1
17	0
19	0
19	0
21	0
25	0
30	1
31	0
32	1
39	0
44	1
49	0
50	0
52	0
55	1
60	0
64	0
64	0
65	0
82	0
92	0
94	0
95	1
102	0
117	0
13		0
8		0
16		0
23		0
39		0
42		0
48		1
67		0
73		0
101		0
6		0
33		1
15		1
20		0
29		0
29		0
34		0
72		0
83		0
88		0
94		0
42		0
6		0
20		0
20		0
23		1
26		0
41		1
66		1
88		0
2		1
16		0
63		1
72		0
6		0
6		1
31		0
33		0
36		0
40		0
43		0
80		0
6		1
6		1
9		0
11		1
12		0
17		1
33		0
26		1
31		1
73		0
1		1
3		0
5		0
5		0
6		1
7		0
17		0
20		0
20		1
28		0
37		0
58		0

## Sheet: fig 2a
Fig 2a. The overexpression and knockdown efficiencies of KCNK1 were detected by qRT-PCR.
	Vector			KCNK1			NC			shKCNK1-1			shKCNK1-2
MDA-MB-231	1.01399	1.01377	0.972247	333.552	326.278	279.567	1.03168	0.963777	1.00455	0.356175	0.330892	0.325163	0.159256	0.155653	0.170093
MCF-7	1.04593	1.00542	0.948651	974.384	899.68	951.974	0.934029	0.88238	1.18359	0.535305	0.560535	0.508911	0.293571	0.297918	0.407559

## Sheet: fig 2c
Fig 2c. The effect of KCNK1 on the proliferation of MDA-MB-231 and MCF-7 was detected by MTT assays.
MDA-MB-231
	Vector			KCNK1					NC			shKCNK1-1			shKCNK1-2
0	0.974111	0.997806	1.02808	1.04352	0.962204	0.994278		0	0.959593	0.982481	1.05793	0.987867	1.00261	1.00952	0.978958	0.99326	1.02778
1	1.0939	1.06582	1.12725	1.24815	1.23822	1.19169		1	1.27282	1.19695	1.21136	1.36339	1.23437	1.17217	1.13184	1.13529	1.06773
2	1.36332	1.55682	1.27205	1.72474	1.74055	1.68363		2	1.29443	1.41099	1.33724	1.26386	1.4196	1.33205	1.24232	1.1639	1.10817
3	2.25187	2.26547	1.91224	2.41364	2.67204	2.65487		3	1.83442	1.80814	2.06457	1.49839	1.57073	1.59607	1.24922	1.28424	1.31925
4	1.99649	2.15226	2.23782	2.62551	2.72715	2.90288		4	2.66685	2.68042	2.72662	1.89833	1.92044	2.07986	1.36166	1.56091	1.65165
5	2.46863	2.19043	2.48706	3.18521	3.36546	2.87803		5	4.1427	4.41947	4.50042	2.75303	2.97696	3.03087	2.25777	2.27996	2.34259
MCF-7
	Vector			KCNK1					NC			shKCNK1-1			shKCNK1-2
0	0.920804	1.02108	1.05811	0.974814	0.980295	1.04489		0	0.99596	1.00037	1.00367	0.988498	0.997632	1.01387	0.951066	1.01503	1.0339
1	1.06352	1.07684	1.08849	1.01944	1.02336	1.06094		1	1.07529	1.0852	1.09071	1.00474	1.03924	1.08694	0.943726	1.08109	1.10416
2	1.14133	1.15631	1.17504	1.0903	1.09657	1.1044		2	2.98898	3.01653	3.02424	2.03078	2.13126	2.33424	1.9986	2.30374	2.37295
3	1.39431	1.43634	1.45465	1.33929	1.38236	1.40898		3	5.8083	5.81932	6.06941	3.01928	3.11265	3.86367	2.93813	3.14995	3.41524
4	2.21151	2.24397	2.26644	2.7792	2.78233	3.1703		4	5.95152	7.2736	7.28131	5.22361	5.31292	6.23038	4.6337	5.00175	5.34988
5	2.77115	2.83481	2.90888	3.25095	3.38327	3.64166		5	6.36577	7.67022	7.68895	5.19114	5.27943	5.53518	4.66305	5.34464	5.35722

## Sheet: fig 2d
Fig 2d. The effect of KCNK1 on the proliferation of MDA-MB-231 and MCF-7 was detected by clone formation assays.
	Vector			KCNK1			NC			shKCNK1-1			shKCNK1-2
MDA-MB-231	0.968741	0.990762	1.0405	2.55414	3.25458	1.92179	0.973973	0.818775	1.20725	0.66382	0.30145	0.462208	0.298791	0.33747	0.282353
MCF-7	0.96454	0.990011	1.04545	2.27407	1.91035	1.97141	1.06464	1.19244	0.742914	0.450025	0.297364	0.217802	0.368473	0.229736	0.192442

## Sheet: fig 2e
Fig 2e. Wound healing experiments were performed after KCNK1 overexpression or shRNAs knockdown in MDA-MB-231 cells.
	Vector					KCNK1					NC					shKCNK1-1					shKCNK1-2
0 h	0.978558	0.979242	0.983656	0.95935	1.09919	0.958726	1.04468	1.02472	0.983644	0.988236	1.06448	1.13234	0.897732	0.914946	0.990502	1.01404	1.0855	0.989612	1.01759	0.893254	1.0012	1.03237	0.911999	1.05011	1.00433
12 h	0.53399	0.458665	0.649111	0.593181	0.628981	0.409269	0.556027	0.44208	0.436041	0.346292	0.687722	0.736937	0.67541	0.722708	0.811825	0.803017	0.834771	0.779874	0.784952	0.696826	0.93047	0.887462	0.843785	0.822137	0.855869
24 h	0.516549	0.349368	0.420572	0.389112	0.550571	0.254057	0.279852	0.228137	0.169759	0.215983	0.336869	0.359482	0.40945	0.436472	0.573793	0.660441	0.698594	0.676114	0.597911	0.53382	0.671944	0.744673	0.727329	0.765005	0.813238

## Sheet: fig 2f
Fig 2f. The effect of KCNK1 on the migration ability of MDA-MB-231 and MCF-7 was detected in transwell experiments without Matrigel.
	Vector					KCNK1					NC					shKCNK1-1					shKCNK1-2
MDA-MB-231	0.669103	1.13518	1.30005	0.926887	0.968789	1.396	1.46659	1.5799	1.38547	1.60768	1.01534	1.19611	0.850283	0.799696	1.13857	0.273424	0.377268	0.426841	0.33239	0.128488	0.053947	0.114413	0.078897	0.353871	0.369836
MCF-7	0.844405	1.15802	1.37117	0.916215	0.710194	1.58699	1.8875	1.90546	2.16123	2.21809	1.03024	1.17886	0.794859	0.914312	1.08174	0.265768	0.702281	0.528035	0.479731	0.502005	0.124871	0.143443	0.178008	0.245885	0.136345

[truncated: 78 more sheets: fig 2g, fig 3a, fig 3b, fig 3f, fig 3g, fig 3h, fig 4a, fig 4b, fig 4c, fig 4d, fig 4e, fig 5c, fig 5d, fig 5e, fig 6c, fig 6d, fig 6g, fig 6h, fig 7b, fig 7c …]
