# Supplementary material for: KCNK1 promotes proliferation and metastasis of breast cancer cells by activating lactate dehydrogenase A (LDHA) and up-regulating H3K18 lactylation
Source: PLoS Biol. 2024 Jun 21;22(6):e3002666. doi: 10.1371/journal.pbio.3002666 (PMC11192366; doi:10.1371/journal.pbio.3002666)
Supplement: S1 Table — (XLSX) [file pbio.3002666.s017.xlsx]

## Sheet: Sheet1
Supplemental Table 1.The information of two GEO datasets.
Sample Types	Dataset	Sample Number	Analysis	Country
Breast cancer	GSE42568	Normal=17, Tumor=104	Differential expression analysis; Stage analysis; Regional lymph node analysis; OS and RFS analysis	Ireland
Breast cancer	GSE65194	Normal=11, Tumor=153	Differential expression analysis	France
