# Supplementary material for: KCNK1 promotes proliferation and metastasis of breast cancer cells by activating lactate dehydrogenase A (LDHA) and up-regulating H3K18 lactylation
Source: PLoS Biol. 2024 Jun 21;22(6):e3002666. doi: 10.1371/journal.pbio.3002666 (PMC11192366; doi:10.1371/journal.pbio.3002666)
Supplement: S2 Table — (XLSX) [file pbio.3002666.s018.xlsx]

## Sheet: Sheet1
Supplemental Table 2.Clinicopathological data and their proteins expression levels measured by immunohistochemistry.
Clinicopathological data of 27 norma breast and 174 breast cancer tissues and their KCNK1 expression levels measured by immunohistochemistry.
Patient No.	Gender (F=Female)	Tissues type	Clinical	T	N	M	Living conditions (Survival / Death)	month	The expression of KCNK1
Pat 01	F	Normal breast	NA	NA	NA	NA	NA	NA	0
Pat 02	F	Normal breast	NA	NA	NA	NA	NA	NA	0
Pat 03	F	Normal breast	NA	NA	NA	NA	NA	NA	1
Pat 04	F	Normal breast	NA	NA	NA	NA	NA	NA	1
Pat 05	F	Normal breast	NA	NA	NA	NA	NA	NA	1
Pat 06	F	Normal breast	NA	NA	NA	NA	NA	NA	2
Pat 07	F	Normal breast	NA	NA	NA	NA	NA	NA	2
Pat 08	F	Normal breast	NA	NA	NA	NA	NA	NA	3
Pat 09	F	Normal breast	NA	NA	NA	NA	NA	NA	3
Pat 10	F	Normal breast	NA	NA	NA	NA	NA	NA	3
Pat 11	F	Normal breast	NA	NA	NA	NA	NA	NA	4
Pat 12	F	Normal breast	NA	NA	NA	NA	NA	NA	4
Pat 13	F	Normal breast	NA	NA	NA	NA	NA	NA	4
Pat 14	F	Normal breast	NA	NA	NA	NA	NA	NA	4
Pat 15	F	Normal breast	NA	NA	NA	NA	NA	NA	4
Pat 16	F	Normal breast	NA	NA	NA	NA	NA	NA	4
Pat 17	F	Normal breast	NA	NA	NA	NA	NA	NA	6
Pat 18	F	Normal breast	NA	NA	NA	NA	NA	NA	6
Pat 19	F	Normal breast	NA	NA	NA	NA	NA	NA	6
Pat 20	F	Normal breast	NA	NA	NA	NA	NA	NA	6
Pat 21	F	Normal breast	NA	NA	NA	NA	NA	NA	6
Pat 22	F	Normal breast	NA	NA	NA	NA	NA	NA	6
Pat 23	F	Normal breast	NA	NA	NA	NA	NA	NA	6
Pat 24	F	Normal breast	NA	NA	NA	NA	NA	NA	8
Pat 25	F	Normal breast	NA	NA	NA	NA	NA	NA	8
Pat 26	F	Normal breast	NA	NA	NA	NA	NA	NA	8
Pat 27	F	Normal breast	NA	NA	NA	NA	NA	NA	8
Pat 28	F	Breast cancer	Ⅰ	1	0	0	Survival	80	2
Pat 29	F	Breast cancer	Ⅰ	1	0	0	Survival	87	6
Pat 30	F	Breast cancer	Ⅱ	1	1	0	Survival	83	2
Pat 31	F	Breast cancer	Ⅱ	2	1	0	Survival	46	4
Pat 32	F	Breast cancer	Ⅱ	1	1	0	Death	32	6
Pat 33	F	Breast cancer	Ⅱ	1	1	0	Survival	52	6
Pat 34	F	Breast cancer	Ⅱ	2	1	0	Survival	45	6
Pat 35	F	Breast cancer	Ⅱ	2	1	0	Survival	57	6
Pat 36	F	Breast cancer	Ⅱ	2	1	0	Survival	101	6
Pat 37	F	Breast cancer	Ⅱ	2	1	0	Survival	110	6
Pat 38	F	Breast cancer	Ⅱ	2	0	0	Survival	115	6
Pat 39	F	Breast cancer	Ⅱ	2	0	0	Survival	23	8
Pat 40	F	Breast cancer	Ⅱ	2	0	0	Survival	101	8
Pat 41	F	Breast cancer	Ⅱa	2	0	0	Survival	106	2
Pat 42	F	Breast cancer	Ⅱa	1	1	0	Survival	47	4
Pat 43	F	Breast cancer	Ⅱa	1	1	0	Survival	58	6
Pat 44	F	Breast cancer	Ⅱa	1	1	0	Survival	64	6
Pat 45	F	Breast cancer	Ⅱa	1	1	0	Survival	103	6
Pat 46	F	Breast cancer	Ⅱa	2	0	0	Survival	45	6
Pat 47	F	Breast cancer	Ⅱa	2	0	0	Death	51	6
Pat 48	F	Breast cancer	Ⅱa	2	0	0	Survival	67	6
Pat 49	F	Breast cancer	Ⅱa	2	0	0	Survival	78	6
Pat 50	F	Breast cancer	Ⅱa	2	0	0	Survival	97	6
Pat 51	F	Breast cancer	Ⅱa	1	1	0	Survival	13	8
Pat 52	F	Breast cancer	Ⅱa	2	2	0	Survival	16	8
Pat 53	F	Breast cancer	Ⅱa	2	0	0	Death	48	8
Pat 54	F	Breast cancer	Ⅱa	2	0	0	Survival	67	8
Pat 55	F	Breast cancer	Ⅱa	2	0	0	Survival	6	9
Pat 56	F	Breast cancer	Ⅱa	2	0	0	Survival	20	9
Pat 57	F	Breast cancer	Ⅱb	2	1	0	Survival	101	1
Pat 58	F	Breast cancer	Ⅱb	2	1	0	Survival	73	2
Pat 59	F	Breast cancer	Ⅱb	2	1	0	Survival	100	2
Pat 60	F	Breast cancer	Ⅱb	2	1	0	Survival	50	3
Pat 61	F	Breast cancer	Ⅱb	2	1	0	Survival	78	3
Pat 62	F	Breast cancer	Ⅱb	2	1	0	Death	42	4
Pat 63	F	Breast cancer	Ⅱb	2	1	0	Survival	52	4
Pat 64	F	Breast cancer	Ⅱb	2	1	0	Survival	55	4
Pat 65	F	Breast cancer	Ⅱb	2	1	0	Survival	72	4
Pat 66	F	Breast cancer	Ⅱb	2	1	0	Survival	102	4
Pat 67	F	Breast cancer	Ⅱb	3	0	0	Survival	94	4
Pat 68	F	Breast cancer	Ⅱb	2	1	0	Survival	8	6
Pat 69	F	Breast cancer	Ⅱb	2	2	0	Survival	11	6
Pat 70	F	Breast cancer	Ⅱb	2	1	0	Survival	41	6
Pat 71	F	Breast cancer	Ⅱb	2	1	0	Survival	56	6
Pat 72	F	Breast cancer	Ⅱb	2	1	0	Survival	72	6
Pat 73	F	Breast cancer	Ⅱb	3	0	0	Death	70	6
Pat 74	F	Breast cancer	Ⅱb	2	1	0	Survival	8	8
Pat 75	F	Breast cancer	Ⅱb	2	1	0	Survival	39	8
Pat 76	F	Breast cancer	Ⅱb	2	1	0	Survival	42	8
Pat 77	F	Breast cancer	Ⅱb	2	1	0	Survival	73	8
Pat 78	F	Breast cancer	Ⅱb	2	1	0	Death	23	9
Pat 79	F	Breast cancer	Ⅱb	2	1	0	Survival	26	9
Pat 80	F	Breast cancer	Ⅱb	2	1	0	Survival	88	9
Pat 81	F	Breast cancer	Ⅲ	3	2	0	Survival	10	4
Pat 82	F	Breast cancer	Ⅲ	3	1	0	Death	56	4
Pat 83	F	Breast cancer	Ⅲ	2	3	0	Death	38	6
Pat 84	F	Breast cancer	Ⅲ	2	2	0	Death	51	6
Pat 85	F	Breast cancer	Ⅲ	2	2	0	Death	57	6
Pat 86	F	Breast cancer	Ⅲ	3	2	0	Survival	7	6
Pat 87	F	Breast cancer	Ⅲ	2	2	0	Survival	20	9
Pat 88	F	Breast cancer	Ⅲ	2	2	0	Survival	33	12
Pat 89	F	Breast cancer	Ⅲa	2	2	0	Survival	53	3
Pat 90	F	Breast cancer	Ⅲa	2	2	0	Survival	76	3
Pat 91	F	Breast cancer	Ⅲa	1	1	0	Survival	96	4
Pat 92	F	Breast cancer	Ⅲa	1	2	0	Survival	103	4
Pat 93	F	Breast cancer	Ⅲa	2	2	0	Survival	49	4
Pat 94	F	Breast cancer	Ⅲa	3	2	0	Death	52	4
Pat 95	F	Breast cancer	Ⅲa	2	2	0	Survival	113	6
Pat 96	F	Breast cancer	Ⅲa	3	2	0	Death	3	6
Pat 97	F	Breast cancer	Ⅲa	3	1	0	Death	28	6
Pat 98	F	Breast cancer	Ⅲa	3	2	0	Survival	35	6
Pat 99	F	Breast cancer	Ⅲa	3	2	0	Survival	83	6
Pat 100	F	Breast cancer	Ⅲa	3	2	0	Survival	6	8
Pat 101	F	Breast cancer	Ⅲa	1	2	0	Survival	42	9
Pat 102	F	Breast cancer	Ⅲa	2	2	0	Death	41	9
Pat 103	F	Breast cancer	Ⅲa	2	2	0	Death	66	9
Pat 104	F	Breast cancer	Ⅲa	3	1	0	Survival	16	9
Pat 105	F	Breast cancer	Ⅲa	3	1	0	Death	63	9
Pat 106	F	Breast cancer	Ⅲa	3	1	0	Survival	72	9
Pat 107	F	Breast cancer	Ⅲa	2	2	0	Survival	9	12
Pat 108	F	Breast cancer	Ⅲa	2	2	0	Survival	12	12
Pat 109	F	Breast cancer	Ⅲa	3	2	0	Death	26	12
Pat 110	F	Breast cancer	Ⅲb	4	1	0	Death	33	8
Pat 111	F	Breast cancer	Ⅲb	4	1	0	Survival	73	12
Pat 112	F	Breast cancer	Ⅲc	2	3	0	Death	6	12
Pat 113	F	Breast cancer	Ⅳ	2	2	1	Survival	51	4
Pat 114	F	Breast cancer	Ⅳ	2	1	1	Death	19	6
Pat 115	F	Breast cancer	Ⅳ	3	2	1	Death	2	9
Pat 116	F	Breast cancer	Ⅳ	2	2	1	Death	6	12
Pat 117	F	Breast cancer	Ⅳ	2	2	1	Death	11	12
Pat 118	F	Breast cancer	Ⅳ	2	2	1	Death	17	12
Pat 119	F	Breast cancer	Ⅳ	4	1	1	Death	31	12
Pat 120	F	Breast cancer					Survival	124	1
Pat 121	F	Breast cancer					Survival	73	2
Pat 122	F	Breast cancer					Survival	106	2
Pat 123	F	Breast cancer					Death	13	3
Pat 124	F	Breast cancer					Survival	48	3
Pat 125	F	Breast cancer					Survival	51	3
Pat 126	F	Breast cancer					Survival	65	3
Pat 127	F	Breast cancer					Survival	68	3
Pat 128	F	Breast cancer					Survival	70	3
Pat 129	F	Breast cancer					Survival	80	3
Pat 130	F	Breast cancer					Survival	81	3
Pat 131	F	Breast cancer					Survival	85	3
Pat 132	F	Breast cancer					Survival	111	3
Pat 133	F	Breast cancer					Death	17	4
Pat 134	F	Breast cancer					Survival	23	4
Pat 135	F	Breast cancer					Death	33	4
Pat 136	F	Breast cancer					Survival	51	4
Pat 137	F	Breast cancer					Survival	66	4
Pat 138	F	Breast cancer					Survival	67	4
Pat 139	F	Breast cancer					Survival	74	4
Pat 140	F	Breast cancer					Survival	77	4
Pat 141	F	Breast cancer					Survival	81	4
Pat 142	F	Breast cancer					Survival	100	4
Pat 143	F	Breast cancer					Survival	104	4
Pat 144	F	Breast cancer					Death	5	6
Pat 145	F	Breast cancer					Survival	12	6
Pat 146	F	Breast cancer					Survival	13	6
Pat 147	F	Breast cancer					Death	14	6
Pat 148	F	Breast cancer					Death	15	6
Pat 149	F	Breast cancer					Survival	17	6
Pat 150	F	Breast cancer					Survival	19	6
Pat 151	F	Breast cancer					Survival	19	6
Pat 152	F	Breast cancer					Survival	21	6
Pat 153	F	Breast cancer					Survival	25	6
Pat 154	F	Breast cancer					Death	30	6
Pat 155	F	Breast cancer					Survival	31	6
Pat 156	F	Breast cancer					Death	32	6
Pat 157	F	Breast cancer					Survival	39	6
Pat 158	F	Breast cancer					Death	44	6
Pat 159	F	Breast cancer					Survival	49	6
Pat 160	F	Breast cancer					Survival	50	6
Pat 161	F	Breast cancer					Survival	52	6
Pat 162	F	Breast cancer					Death	55	6
Pat 163	F	Breast cancer					Survival	60	6
Pat 164	F	Breast cancer					Survival	64	6
Pat 165	F	Breast cancer					Survival	64	6
Pat 166	F	Breast cancer					Survival	65	6
Pat 167	F	Breast cancer					Survival	82	6
Pat 168	F	Breast cancer					Survival	92	6
Pat 169	F	Breast cancer					Survival	94	6
Pat 170	F	Breast cancer					Death	95	6
Pat 171	F	Breast cancer					Survival	102	6
Pat 172	F	Breast cancer					Survival	117	6
Pat 173	F	Breast cancer					Death	15	8
Pat 174	F	Breast cancer					Survival	20	8
Pat 175	F	Breast cancer					Survival	29	8
Pat 176	F	Breast cancer					Survival	29	8
Pat 177	F	Breast cancer					Survival	34	8
Pat 178	F	Breast cancer					Survival	72	8
Pat 179	F	Breast cancer					Survival	83	8
Pat 180	F	Breast cancer					Survival	88	8
Pat 181	F	Breast cancer					Survival	94	8
Pat 182	F	Breast cancer					Survival	6	9
Pat 183	F	Breast cancer					Death	6	9
Pat 184	F	Breast cancer					Survival	31	9
Pat 185	F	Breast cancer					Survival	33	9
Pat 186	F	Breast cancer					Survival	36	9
Pat 187	F	Breast cancer					Survival	40	9
Pat 188	F	Breast cancer					Survival	43	9
Pat 189	F	Breast cancer					Survival	80	9
Pat 190	F	Breast cancer					Death	1	12
Pat 191	F	Breast cancer					Survival	3	12
Pat 192	F	Breast cancer					Survival	5	12
Pat 193	F	Breast cancer					Survival	5	12
Pat 194	F	Breast cancer					Death	6	12
Pat 195	F	Breast cancer					Survival	7	12
Pat 196	F	Breast cancer					Survival	17	12
Pat 197	F	Breast cancer					Survival	20	12
Pat 198	F	Breast cancer					Death	20	12
Pat 199	F	Breast cancer					Survival	28	12
Pat 200	F	Breast cancer					Survival	37	12
Pat 201	F	Breast cancer					Survival	58	12
Clinicopathological data on 18 pairs of paraffin-embedded breast tissue biopsies and their proteins expression levels measured by immunohistochemistry.
Patient No.	Gender (F=Female)	T	N	M	Clinic	The expression of KCNK1 in the normal sample	The expression of KCNK1 in the tumor sample	The expression of LDHA in the normal sample	The expression of LDHA in the tumor sample	The expression of Pan Kla in the normal sample	The expression of Pan Kla in the tumor sample	The expression of ZWINT in the normal sample	The expression of ZWINT in the tumor sample	The expression of ANLN in the normal sample	The expression of ANLN in the tumor sample	The expression of ECT2 in the normal sample	The expression of ECT2 in the tumor sample	The expression of EZR in the normal sample	The expression of EZR in the tumor sample
Pat 01	F	T2	N0	M0	Ⅱa	0	6	2	4	0	6	0	6	0	4	6	6	0	4
Pat 02	F	T2	N0	M0	Ⅱa	1	4	0	4	1	4	1	6	6	12	0	4	2	12
Pat 03	F	T2	N0	M0	Ⅱa	4	12	8	12	2	12	4	8	1	9	0	6	1	12
Pat 04	F	T2	N0	M0	Ⅱa	4	8	2	9	0	9	2	12	0	9	0	12	1	12
Pat 05	F	T2	N1	M0	Ⅱb	6	12	1	9	0	6	8	12	0	12	0	12	8	12
Pat 06	F	T2	N0	M0	Ⅱa	3	9	6	12	3	12	0	4	4	12	1	12	0	8
Pat 07	F	T2	N1	M0	Ⅱb	0	8	3	9	6	8	0	9	3	8	2	6	3	6
Pat 08	F	T1c	N1	M0	Ⅱa	2	12	0	12	8	12	3	9	2	12	2	12	4	8
Pat 09	F	T2	N0	M0	Ⅱa	0	9	4	8	0	12	0	8	0	9	0	9	0	9
Pat 10	F	T2	N0	M0	Ⅱa	1	12	0	9	6	8	3	12	0	8	3	8	3	8
Pat 11	F	T2	N1	M0	Ⅱb	2	8	1	9	1	12	0	9	6	12	0	12	4	8
Pat 12	F	T2	N0	M0	Ⅱa	2	8	8	12	0	9	6	9	1	9	4	9	8	12
Pat 13	F	T2	N1	M0	Ⅱb	8	12	3	12	4	9	1	12	0	8	0	9	4	12
Pat 14	F	T2	N0	M0	Ⅱa	4	4	3	6	0	4	0	6	0	4	3	6	0	4
Pat 15	F	T2	N1	M0	Ⅱb	0	6	0	9	6	12	2	4	0	9	1	12	0	4
Pat 16	F	T2	N1	M0	Ⅱb	1	9	6	8	4	9	1	6	0	8	0	9	0	9
Pat 17	F	T2	N2a	M0	Ⅲa	1	6	2	4	2	9	3	4	2	12	0	4	2	6
Pat 18	F	T1c	N0	M0	Ⅰ	2	6	6	12	1	4	0	12	0	6	1	4	0	6
