# Supplementary material for: KCNK1 promotes proliferation and metastasis of breast cancer cells by activating lactate dehydrogenase A (LDHA) and up-regulating H3K18 lactylation
Source: PLoS Biol. 2024 Jun 21;22(6):e3002666. doi: 10.1371/journal.pbio.3002666 (PMC11192366; doi:10.1371/journal.pbio.3002666)
Supplement: S3 Table — (XLSX) [file pbio.3002666.s019.xlsx]

## Sheet: Sheet1
Supplemental Table 3.The top 20 of the potential interacting proteins of KCNK1 in MDA-MB-231 cells after overexpression of KCNK1 identified by the LC-MS/MS spectrometry.
Gene name	Accession	Description	MW [kDa]	Score (anti-Flag)	Score (anti-IgG)	Area (anti-Flag)	Area (anti-IgG)
LASP1	Q14847	LIM and SH3 domain protein 1	29.6982	367.18	#N/A	2.55237e+08	#N/A
RPS3	P23396	40S ribosomal protein S3	26.6714	209.919	#N/A	8.3485e+07	#N/A
RPS3A	P61247	40S ribosomal protein S3a	29.9257	169.556	#N/A	1.16023e+08	#N/A
HNRNPA1	F8W6I7	Heterogeneous nuclear ribonucleoprotein A1	33.1348	159.099	#N/A	1.47314e+08	#N/A
HNRNPD	Q14103	Heterogeneous nuclear ribonucleoprotein D0	38.4103	139.101	#N/A	2.79805e+08	#N/A
DDX5	P17844	Probable ATP-dependent RNA helicase DDX5	69.1047	137.203	#N/A	1.02501e+08	#N/A
RPS2	P15880	40S ribosomal protein S2	31.3046	129.881	#N/A	5.85972e+07	#N/A
FAM98A	Q8NCA5	Protein FAM98A	55.3663	129.595	#N/A	4.66183e+07	#N/A
LDHA	P00338	L-lactate dehydrogenase A chain	36.6654	105.39	#N/A	7.20694e+07	#N/A
HNRNPA0	Q13151	Heterogeneous nuclear ribonucleoprotein A0	30.8218	105.303	#N/A	1.59135e+08	#N/A
FUS	P35637	RNA-binding protein FUS	53.3938	98.493	#N/A	7.13232e+07	#N/A
ALYREF	Q86V81	THO complex subunit 4	26.8716	96.6073	#N/A	1.87164e+08	#N/A
ACTC1	P68032	Actin, alpha cardiac muscle 1	41.9919	87.8569	#N/A	2.31538e+08	#N/A
HNRNPDL	A0A087WUK2	Heterogeneous nuclear ribonucleoprotein D-like, isoform CRA_b	40.0156	65.2365	#N/A	1.19384e+08	#N/A
KHDRBS1	Q07666	KH domain-containing, RNA-binding, signal transduction-associated protein 1	48.1972	51.3137	#N/A	7.56803e+07	#N/A
TAF15	A0A075B7D9	TATA-binding protein-associated factor 2N	48.8094	40.6996	#N/A	5.00764e+07	#N/A
RPS25	P62851	40S ribosomal protein S25	13.7337	29.0479	#N/A	6.57413e+07	#N/A
RAN	P62826	GTP-binding nuclear protein Ran	24.4076	23.5268	#N/A	4.9857e+07	#N/A
INTS7	Q9NVH2	Integrator complex subunit 7	106.766	1.69965	#N/A	2.62278e+08	#N/A
NES	P48681	Nestin	177.332	1.69522	#N/A	2.80477e+08	#N/A
