# Supplementary material for: KCNK1 promotes proliferation and metastasis of breast cancer cells by activating lactate dehydrogenase A (LDHA) and up-regulating H3K18 lactylation
Source: PLoS Biol. 2024 Jun 21;22(6):e3002666. doi: 10.1371/journal.pbio.3002666 (PMC11192366; doi:10.1371/journal.pbio.3002666)
Supplement: S4 Table — (XLSX) [file pbio.3002666.s020.xlsx]

## Sheet: Sheet1
Supplemental Table 4.The top 20 of the potential H3K18la-modified genes regulated by KCNK1.
List					Functional classification
Gene name	Description	H3K18la score			Cytoskeleton/ cell adhesion	Cell cycle	Biosynthesis metabolism	Transport and icon channel	Immune	DNA repair/ chromatin modifier
PKM	Pyruvate kinase M1/2	9052			EZR	ECT2	SQLE	S100A16	PTMA	NUCKS1
CFL1	Cofilin 1	6733			ANLN	ZWINT	PSMD3	TAGLN2		RRM2
PTMA	Prothymosin alpha	4376			CFL1	HN1	SPINT2	KPNA2
S100A16	S100 calcium binding protein A16	3696			TPM3		PKM	TFRC
TPM3	Tropomyosin 3	2725			TBCE			HSPH1
TAGLN2	Transgelin 2	2378
KPNA2	Karyopherin subunit alpha 2	1770
HN1	Jupiter microtubule associated homolog 1	1562
TFRC	Transferrin receptor	1324
EZR	Ezrin	1144
ANLN	Anillin actin binding protein	1141
HSPH1	Heat shock protein family H (Hsp110) member 1	1085
SQLE	Squalene epoxidase	1068
NUCKS1	Nuclear casein kinase and cyclin dependent kinase substrate 1	979
PSMD3	Proteasome 26S subunit, non-ATPase 3	941
ECT2	Epithelial cell transforming 2	860
ZWINT	ZW10 interacting kinetochore protein	825
RRM2	Ribonucleotide reductase regulatory subunit M2	781
SPINT2	Serine peptidase inhibitor, Kunitz type 2	718
TBCE	Tubulin folding cofactor E	673
