# Supplementary material for: KCNK1 promotes proliferation and metastasis of breast cancer cells by activating lactate dehydrogenase A (LDHA) and up-regulating H3K18 lactylation
Source: PLoS Biol. 2024 Jun 21;22(6):e3002666. doi: 10.1371/journal.pbio.3002666 (PMC11192366; doi:10.1371/journal.pbio.3002666)
Supplement: S5 Table — (XLSX) [file pbio.3002666.s021.xlsx]

## Sheet: Sheet1
Supplemental Table 5.List of shRNAs, qRT-PCR and CHIP-qPCR primers sequences.
Sequences of shRNAs
Symbols	Sequences
shKCNK1-1	5’-gatccGCATCATCTACTCCGTCATTTCAAGAGAATGACGGAGTAGATGATGCTTTTTTg-3’
shKCNK1-2	5’-gatccGGATCAGGTGCACATCATATTCAAGAGATATGATGTGCACCTGATCCTTTTTTg-3’
Primers for qRT-PCR
Genes	Forward	Reverse
β-actin	5’-TCACCAACTGGGACGACATG-3’	5’-GTCACCGGAGTCCATCACGAT-3’
KCNK1	5’-GGATTATGTGCCTGGGGAAG-3’	5’-CTGATCCTCGTCCTTGTCCT-3’
ANLN	5’-ATGTCTTCGTGGCCGATTTGA-3’	5’-CTCTGACAGTGAGTTTCCTGTTT-3’
ZWINT	5’-CCCTGACTCAGATGGAGGAA-3’	5’-AAACCTCCGCCAGATGCT-3’
ECT2	5’-ACTACTGGGAGGACTAGCTTG-3’	5’-CACTCTTGTTTCAATCTGAGGCA-3’
EZR	5’-GGAACAGACCTTTGGCTTGG-3’	5’-TCAGGTGCCTTCTTGTCGAT-3’
LDHA	5’-TAAGGGTGGGGGATACCTCT-3’	5’-CCCAAGAGAAAAATGCAAGC-3’
Primers for CHIP-qPCR
Genes	Forward	Reverse
ANLN	5’-AAGCCGAGAGGAGAGGACA-3’	5’-CCCAGAGGTTGACAGAGGAA-3’
ZWINT	5’-ACAGATACTCAGAAGCCAATAACA-3’	5’-AACCACCTGCCTAAAACATTC-3’
ECT2	5’-AAGGCTGATTGTAGAGTTATTGGA-3’	5’-GGAGGAATTAAAGGACCACATTAGA-3’
EZR	5’-CAGGACCAAGGGCAGAGG-3’	5’-GCACTATTACAACTGGGGAAAA-3’
LDHA	5’-TAAGGGTGGGGGATACCTCT-3’	5’-CCCAAGAGAAAAATGCAAGC-3’
