# Supplementary material for: KCNK1 promotes proliferation and metastasis of breast cancer cells by activating lactate dehydrogenase A (LDHA) and up-regulating H3K18 lactylation
Source: PLoS Biol. 2024 Jun 21;22(6):e3002666. doi: 10.1371/journal.pbio.3002666 (PMC11192366; doi:10.1371/journal.pbio.3002666)
Supplement: S6 Table — (XLSX) [file pbio.3002666.s022.xlsx]

## Sheet: Sheet1
Supplemental Table 6.List of antibodies for immunohistochemistry, western blotting, and immunofluorescence.
Antibody	Catalog Number	Company
Anti-human α-Tubulin Mouse Monoclonal Antibody	66031-1-Ig	Proteintech Group, Inc
KCNK1 Antibody	DF4305	Affinity Biosciences
Anti-FLAG® M2 Mouse Monoclonal antibody	F1804	Sigma-Aldrich
Normal Mouse IgG Polyclonal Antibody	12-371	Millipore
Anti-human LDHA Mouse Monoclonal Antibody	66287-1-Ig	Proteintech Group, Inc
Anti-human LDHA Rabbit Monoclonal Antibody	19987-1-AP	Proteintech Group, Inc
Anti-human EZR Rabbit Monoclonal Antibody	26056-1-AP	Proteintech Group, Inc
FAK Polyclonal antibody	12636-1-AP	Proteintech Group, Inc
RHOA Polyclonal antibody	10749-1-AP	Proteintech Group, Inc
ROCK1 Polyclonal antibody	21850-1-AP	Proteintech Group, Inc
Anti-human ANLN Rabbit Polyclonal Antibody	CSB-PA800281ESR1HU	Cusabio
Anti-human ZWINT Rabbit Polyclonal Antibody	CSB-PA527261ESR1HU	Cusabio
Anti-human ECT2 Rabbit Polyclonal Antibody	CSB-PA888001LA01HU	Cusabio
Anti-histone H3 rabbit pAb	PTM1002	PTM BIO
Anti-lactyllysine rabbit mAb	PTM1401	PTM BIO
Anti-H3, lactyl-K18 Rabbit mAb	PTM1406	PTM BIO
p300 (E8S2V) Rabbit mAb	57625S	Cell Signaling
Goat anti-Mouse IgG (H+L) Cross-Adsorbed Secondary Antibody, Alexa Fluor 488	A-11001	Thermo Fisher Scientific
Goat anti-Rabbit IgG (H+L) Highly Cross-Adsorbed Secondary Antibody, Alexa Fluor 568	A-11036	Thermo Fisher Scientific
